# Supplementary material for: The Contrasting Role of p16Ink4A Patterns of Expression in Neuroendocrine and Non-Neuroendocrine Lung Tumors: A Comprehensive Analysis with Clinicopathologic and Molecular Correlations
Source: PLoS One. 2015 Dec 16;10(12):e0144923. doi: 10.1371/journal.pone.0144923 (PMC4684221; doi:10.1371/journal.pone.0144923)
Supplement: S1 Table — (XLSX) [file pone.0144923.s003.xlsx]

## Sheet: Supplemental Digital Content 1
S1 Table. Clinicopathologic features of the cases included in this study.
ID	Sex	Age	Smoke	Histotype	Grade	pT	pN
P16L_0001	M	73	yes	SCC	G3	3	1
P16L_0002	F	66	no	ADC	G2	1a	0
P16L_0003	M	73	no	ADC	G3	3	0
P16L_0004	F	64	yes	SCC	G2	1a	0
P16L_0005	M	73	yes	SCC	G3	3	0
P16L_0006	F	76	yes	ADC	G3	1a	0
P16L_0007	M	66	yes	ADC	G3	3	0
P16L_0008	M	52	no	ADC	G3	3	2
P16L_0009	M	62	yes	ADC	G3	1a	0
P16L_0010	M	66	yes	SCC	G3	1b	1
P16L_0011	M	69	yes	ADC	G2	2a	1
P16L_0012	F	70	no	ADC	G3	1a	1
P16L_0013	M	70	yes	LCC	G4	2b	1
P16L_0014	M	56	yes	ADC	G2	1b	0
P16L_0015	M	61	yes	LCC	G4	4	1
P16L_0016	F	74	-	ADC	G2	2a	0
P16L_0017	F	57	yes	ADC	G2	3	1
P16L_0018	F	66	-	ADC	G2	2a	1
P16L_0019	F	71	no	ADC	G2	2a	0
P16L_0020	M	66	yes	SCC	G2	2b	1
P16L_0021	M	74	yes	ADC	G2	1b	0
P16L_0022	F	69	-	ADC	G3	2b	0
P16L_0023	M	77	yes	ADC	G3	1b	0
P16L_0024	F	58	-	ADC	G3	2a	1
P16L_0025	M	55	-	ADC	G3	4	1
P16L_0026	F	55	-	ADC	G2	1b	2
P16L_0027	M	61	yes	ADC	G2	1a	0
P16L_0028	M	52	yes	ADC	G3	1b	1
P16L_0029	M	59	yes	ADC	G3	2b	0
P16L_0030	M	69	yes	ADC	G3	3	1
P16L_0031	F	61	yes	ADC	G3	2a	0
P16L_0032	F	51	yes	ADC	G2	2a	2
P16L_0033	M	71	yes	ADC	G2	2a	0
P16L_0034	M	66	yes	LCC	G4	3	0
P16L_0035	F	54	yes	ADC	G2	4	0
P16L_0036	F	64	yes	SCC	G2	3	0
P16L_0037	M	66	yes	SCC	G2	2a	0
P16L_0038	F	64	no	ADC	G3	1b	2
P16L_0039	F	57	-	ADC	G2	1a	0
P16L_0040	M	68	yes	ADC	G3	3	2
P16L_0041	F	66	yes	ADC	G3	1b	2
P16L_0042	M	75	yes	SCC	G3	2a	0
P16L_0043	F	54	yes	ADC	G2	2b	0
P16L_0044	M	58	yes	ADC	G2	2a	1
P16L_0045	M	69	yes	SCC	G3	2b	1
P16L_0046	M	78	yes	ADC	G2	2a	0
P16L_0047	M	75	yes	ADC	G3	2a	1
P16L_0048	M	75	yes	SCC	G3	2b	0
P16L_0049	M	73	-	ADC	G3	1a	0
P16L_0050	M	49	yes	ADC	G3	1a	0
P16L_0051	M	67	no	SCC	G3	2b	0
P16L_0052	M	59	no	ADC	G3	2b	0
P16L_0053	M	66	yes	ADC	G2	1b	0
P16L_0054	M	73	yes	ADC	G3	1b	0
P16L_0055	M	63	yes	ADC	G2	1b	0
P16L_0056	F	73	no	SCC	G2	1b	0
P16L_0057	M	63	yes	ADC	G3	2a	0
P16L_0058	F	65	yes	SCC	G3	1b	1
P16L_0059	F	61	yes	SCC	G2	1a	0
P16L_0060	M	72	yes	SCC	G2	2a	1
P16L_0061	M	81	yes	SCC	G3	2a	0
P16L_0062	M	54	no	SCC	G3	2b	0
P16L_0063	M	73	yes	ADC	G3	2a	2
P16L_0064	M	72	yes	ADC	G2	1a	0
P16L_0065	M	76	yes	ADC	G2	2a	0
P16L_0066	F	75	yes	ADC	G3	2b	2
P16L_0067	F	69	no	ADC	G2	2a	0
P16L_0068	M	69	yes	ADC	G3	1a	0
P16L_0069	M	64	yes	LCC	G4	2a	0
P16L_0070	M	72	yes	ADC	G3	1a	0
P16L_0071	M	81	yes	ADC	G2	2b	0
P16L_0072	F	41	no	ADC	G1	1a	0
P16L_0073	F	59	yes	ADC	G2	1a	0
P16L_0074	M	49	yes	SCC	G3	2b	1
P16L_0075	F	75	no	ADC	G2	2a	0
P16L_0076	M	73	yes	ADC	G1	3	0
P16L_0077	M	67	yes	ADC	G3	1b	0
P16L_0078	M	59	yes	SCC	G3	2a	0
P16L_0079	M	77	yes	SCC	G3	2a	0
P16L_0080	M	73	yes	ADC	G2	2a	1
P16L_0081	M	66	yes	SCC	G2	2a	1
P16L_0082	M	75	yes	ADC	G3	1a	0
P16L_0083	M	74	no	ADC	G2	1a	0
P16L_0084	M	54	yes	SCC	G2	3	0
P16L_0085	M	52	yes	ADC	G2	1a	0
P16L_0086	M	61	-	ADC	G2	2a	0
P16L_0087	M	69	yes	ADC	G2	1b	0
P16L_0088	M	62	yes	SCC	G2	1a	2
P16L_0089	M	75	yes	ADC	G3	3	1
P16L_0090	M	64	yes	ADC	G2	2a	0
P16L_0091	M	77	yes	SCC	G2	1a	0
P16L_0092	M	70	yes	ADC	G3	1b	1
P16L_0093	M	67	yes	SCC	G2	3	1
P16L_0094	M	52	-	ADC	G2	2b	2
P16L_0095	M	63	yes	ADC	G2	1a	0
P16L_0096	M	58	yes	ADC	G3	1a	1
P16L_0097	F	69	yes	SCC	G2	1a	0
P16L_0098	F	60	yes	ADC	G3	1a	0
P16L_0099	F	57	yes	LCC	G4	2a	0
P16L_0100	F	81	yes	ADC	G2	2a	1
P16L_0101	M	60	yes	SCC	G2	3	1
P16L_0102	M	57	yes	ADC	G2	2b	0
P16L_0103	M	61	no	LCC	G4	3	2
P16L_0104	M	68	yes	SCC	G2	3	1
P16L_0105	M	64	yes	SCC	G2	2b	1
P16L_0106	F	70	-	ADC	G2	1a	0
P16L_0107	M	77	yes	ADC	G3	2a	1
P16L_0108	M	63	yes	ADC	G3	2a	1
P16L_0109	M	61	no	ADC	G3	2a	0
P16L_0110	M	44	no	ADC	G2	2a	1
P16L_0111	M	60	yes	ADC	G1	1a	0
P16L_0112	M	59	yes	SCC	G3	3	1
P16L_0113	M	70	yes	LCC	G4	2a	0
P16L_0114	F	50	yes	ADC	G3	2b	1
P16L_0115	F	63	-	ADC	G2	1a	0
P16L_0116	F	63	yes	ADC	G2	3	0
P16L_0117	M	58	-	ADC	G2	1b	0
P16L_0118	F	83	no	ADC	G2	2a	0
P16L_0119	F	57	yes	ADC	G1	1a	0
P16L_0120	F	66	yes	ADC	G3	1b	1
P16L_0121	F	78	yes	ADC	G2	2a	1
P16L_0122	F	74	no	ADC	G2	2a	0
P16L_0123	M	58	yes	ADC	G3	4	1
P16L_0124	M	59	yes	SCC	G2	2a	0
P16L_0125	F	51	yes	ADC	G1	1a	0
P16L_0126	M	76	yes	SCC	G2	2a	0
P16L_0127	M	73	yes	SCC	G2	1a	0
P16L_0128	M	75	yes	ADC	G1	1a	0
P16L_0129	F	71	yes	SCC	G2	2a	0
P16L_0130	M	73	no	ADC	G2	1a	0
P16L_0131	F	57	yes	ADC	G3	2a	1
P16L_0132	M	59	yes	ADC	G3	1b	0
P16L_0133	M	63	yes	SCC	G3	3	1
P16L_0134	M	65	yes	SCC	G2	2a	0
P16L_0135	M	64	no	ADC	G3	2a	0
P16L_0136	F	63	yes	ADC	G3	2a	0
P16L_0137	M	54	yes	SCC	G2	2a	0
P16L_0138	M	68	yes	LCC	G4	2a	1
P16L_0139	F	54	no	ADC	G2	2a	1
P16L_0140	F	57	yes	ADC	G2	2a	0
P16L_0141	M	66	yes	SCC	G2	1b	0
P16L_0142	M	63	yes	ADC	G3	3	2
P16L_0143	F	76	yes	ADC	G2	1a	0
P16L_0144	F	59	no	ADC	G2	3	0
P16L_0145	F	46	yes	ADC	G3	1a	0
P16L_0146	M	70	yes	ADC	G2	1b	0
P16L_0147	M	71	yes	ADC	G3	1a	0
P16L_0148	F	76	yes	ADC	G2	1b	0
P16L_0149	M	67	no	ADC	G3	2a	2
P16L_0150	F	78	no	ADC	G3	3	1
P16L_0151	M	62	yes	ADC	G2	2b	0
P16L_0152	M	53	yes	ADC	G3	1a	0
P16L_0153	F	73	no	ADC	G3	2b	2
P16L_0154	F	52	yes	ADC	G2	1a	1
P16L_0155	M	73	yes	ADC	G2	1a	0
P16L_0156	M	71	yes	ADC	G3	2a	2
P16L_0157	M	72	yes	ADC	G2	2b	1
P16L_0158	M	77	no	ADC	G3	2a	0
P16L_0159	M	73	-	ADC	G2	1a	2
P16L_0160	M	67	yes	ADC	G1	1b	0
P16L_0161	M	76	-	ADC	G2	2b	2
P16L_0162	M	69	yes	LCC	G4	3	2
P16L_0163	M	67	yes	ADC	G3	3	1
P16L_0164	F	55	yes	ADC	G2	1a	1
P16L_0165	M	74	yes	ADC	G3	2a	0
P16L_0166	F	69	yes	ADC	G2	1a	0
P16L_0167	F	44	yes	ADC	G2	1a	0
P16L_0168	M	64	yes	ADC	G2	1b	0
P16L_0169	M	68	yes	ADC	G2	1b	0
P16L_0170	M	67	yes	SCC	G3	2a	2
P16L_0171	M	69	yes	SCC	G3	1a	0
P16L_0172	M	70	yes	LCC	G4	2a	0
P16L_0173	M	65	yes	ADC	G2	2a	0
P16L_0174	F	50	yes	ADC	G2	2b	0
P16L_0175	M	75	yes	ADC	G3	1b	0
P16L_0176	M	70	yes	ADC	G2	1a	0
P16L_0177	M	61	yes	ADC	G1	2a	0
P16L_0178	F	59	yes	LCC	G4	2a	2
P16L_0179	M	54	-	ADC	G2	2a	1
P16L_0180	M	74	yes	SCC	G2	1b	0
P16L_0181	F	64	yes	SCC	G2	1a	0
P16L_0182	M	63	yes	LCC	G4	2b	1
P16L_0183	M	71	no	ADC	G2	1a	2
P16L_0184	M	74	-	ADC	G3	2b	0
P16L_0185	M	68	yes	ADC	G2	2a	0
P16L_0186	M	80	yes	ADC	G2	2b	0
P16L_0187	F	51	yes	ADC	G3	1a	2
P16L_0188	F	62	yes	ADC	G2	2a	2
P16L_0189	M	61	yes	SCC	G3	2a	0
P16L_0190	F	56	yes	ADC	G1	2a	2
P16L_0191	F	67	no	ADC	G1	1b	0
P16L_0192	M	56	yes	ADC	G1	1a	0
P16L_0193	F	60	-	ADC	G2	2b	2
P16L_0194	F	70	yes	ADC	G2	1a	0
P16L_0195	M	64	yes	SCC	G2	1a	0
P16L_0196	M	73	yes	ADC	G1	1a	0
P16L_0197	M	74	yes	ADC	G2	2a	0
P16L_0198	M	66	yes	LCC	G4	2b	2
P16L_0199	M	63	yes	ADC	G3	1a	1
P16L_0200	M	52	yes	ADC	G3	1a	0
P16L_0201	F	64	yes	ADC	G3	2a	0
P16L_0202	M	59	yes	ADC	G3	2a	0
P16L_0203	F	70	no	ADC	G1	1a	0
P16L_0204	M	70	yes	SCC	G3	1b	0
P16L_0205	F	62	yes	SCC	G3	1b	0
P16L_0206	M	64	yes	ADC	G2	3	0
P16L_0207	F	59	yes	ADC	G3	2a	2
P16L_0208	M	57	yes	ADC	G3	2a	0
P16L_0209	M	60	yes	ADC	G2	2a	0
P16L_0210	M	71	yes	LCC	G4	1a	2
P16L_0211	M	63	yes	SCC	G2	2a	0
P16L_0212	M	72	yes	ADC	G2	1a	0
P16L_0213	F	46	no	ADC	G3	2a	2
P16L_0214	F	53	-	ADC	G3	2b	0
P16L_0215	F	51	yes	ADC	G1	2a	0
P16L_0216	M	69	-	ADC	G2	2a	2
P16L_0217	M	47	no	ADC	G2	1a	1
P16L_0218	M	68	yes	SCC	G2	2a	0
P16L_0219	M	71	yes	ADC	G2	2b	0
P16L_0220	M	54	yes	ADC	G3	3	1
P16L_0221	F	75	no	ADC	G2	2a	0
P16L_0222	M	74	yes	ADC	G2	2b	0
P16L_0223	M	65	yes	ADC	G2	1a	0
P16L_0224	M	63	yes	ADC	G2	3	0
P16L_0225	F	70	yes	SCC	G2	2a	0
P16L_0226	F	74	no	ADC	G2	1b	1
P16L_0227	M	64	yes	ADC	G2	1b	0
P16L_0228	M	67	yes	SCC	G3	1a	0
P16L_0229	M	52	no	ADC	G2	1a	1
P16L_0230	M	75	yes	ADC	G2	1b	2
P16L_0231	M	68	yes	SCC	G2	1a	0
P16L_0232	M	72	no	ADC	G3	2a	0
P16L_0233	F	61	no	ADC	G2	2a	0
P16L_0234	F	67	no	ADC	G2	1b	2
P16L_0235	M	68	no	SCC	G3	2a	1
P16L_0236	F	59	no	ADC	G2	1a	0
P16L_0237	F	54	no	ADC	G2	1a	0
P16L_0238	M	53	yes	ADC	G3	2b	1
P16L_0239	M	60	yes	ADC	G3	1b	0
P16L_0240	M	67	yes	LCC	G4	2b	2
P16L_0241	F	73	no	ADC	G2	1a	0
P16L_0242	F	79	-	ADC	G3	2a	0
P16L_0243	F	54	-	ADC	G3	1b	2
P16L_0244	M	72	yes	LCC	G4	3	1
P16L_0245	M	56	yes	ADC	G3	2a	0
P16L_0246	F	55	yes	ADC	G2	2a	0
P16L_0247	M	71	yes	ADC	G3	2b	0
P16L_0248	M	73	no	ADC	G3	3	2
P16L_0249	M	70	yes	ADC	G3	2b	0
P16L_0250	F	62	yes	ADC	G2	1a	0
P16L_0251	F	48	yes	ADC	G2	1b	0
P16L_0252	M	68	yes	ADC	G2	1b	0
P16L_0253	F	71	no	ADC	G2	2a	1
P16L_0254	M	72	yes	LCC	G4	1b	0
P16L_0255	M	47	yes	ADC	G3	2a	0
P16L_0256	M	80	yes	SCC	G3	2a	1
P16L_0257	F	44	yes	ADC	G2	1a	0
P16L_0258	M	67	yes	LCC	G4	2a	0
P16L_0259	M	61	yes	ADC	G3	1b	0
P16L_0260	M	79	yes	ADC	G3	1a	0
P16L_0261	F	59	yes	ADC	G2	3	2
P16L_0262	M	75	yes	ADC	G2	1a	0
P16L_0263	M	59	no	ADC	G2	1b	2
P16L_0264	M	68	no	SCC	G2	1a	0
P16L_0265	M	67	-	ADC	G3	4	0
P16L_0266	M	67	yes	ADC	G2	2a	0
P16L_0267	M	74	yes	SCC	G3	1a	0
P16L_0268	F	56	yes	ADC	G1	1a	0
P16L_0269	M	79	yes	ADC	G2	2a	0
P16L_0270	M	63	yes	ADC	G3	2b	2
P16L_0271	M	72	yes	SCC	G2	2a	0
P16L_0272	F	69	no	ADC	G2	2a	0
P16L_0273	M	72	-	ADC	G3	3	2
P16L_0274	M	78	-	ADC	G2	3	0
P16L_0275	M	66	yes	ADC	G3	2a	0
P16L_0276	M	71	yes	SCC	G3	2b	1
P16L_0277	M	60	-	ADC	G2	1a	2
P16L_0278	F	70	no	ADC	G2	2a	0
P16L_0279	M	67	yes	SCC	G2	2a	1
P16L_0280	F	56	yes	ADC	G3	2a	2
P16L_0281	F	80	no	ADC	G2	3	0
P16L_0282	M	62	yes	ADC	G1	1b	0
P16L_0283	F	73	yes	SCC	G3	2a	0
P16L_0284	F	57	yes	LCC	G4	2b	0
P16L_0285	M	76	yes	ADC	G2	2a	0
P16L_0286	F	66	yes	ADC	G2	2a	0
P16L_0287	F	81	-	ADC	G2	2a	0
P16L_0288	F	79	no	SCC	G2	2a	1
P16L_0289	F	75	yes	ADC	G2	2a	2
P16L_0290	M	59	yes	ADC	G3	3	1
P16L_0291	M	51	yes	SCC	G3	2a	1
P16L_0292	M	77	yes	ADC	G2	1m	0
P16L_0293	F	69	yes	ADC	G3	2b	0
P16L_0294	M	50	yes	ADC	G3	4	2
P16L_0295	F	64	yes	SCC	G2	1a	0
P16L_0296	M	70	yes	SCC	G2	2a	0
P16L_0297	F	72	yes	ADC	G2	1a	0
P16L_0298	M	65	no	ADC	G3	3	0
P16L_0299	M	67	yes	SCC	G2	3	1
P16L_0300	M	75	no	ADC	G3	2b	0
P16L_0301	M	72	no	ADC	G1	1b	0
P16L_0302	M	70	yes	SCC	G3	1b	1
P16L_0303	M	56	no	LCC	G4	2b	1
P16L_0304	M	71	yes	LCC	G4	1b	1
P16L_0305	F	68	yes	SCC	G3	3	0
P16L_0306	F	54	yes	ADC	G2	1b	0
P16L_0307	M	79	yes	ADC	G3	1b	0
P16L_0308	F	67	yes	ADC	G1	1b	0
P16L_0309	F	69	-	ADC	G3	2a	2
P16L_0310	M	54	yes	ADC	G3	2a	1
P16L_0311	M	66	yes	ADC	G3	2a	2
P16L_0312	M	77	yes	SCC	G2	1b	0
P16L_0313	F	68	yes	ADC	G2	1a	0
P16L_0314	M	71	yes	SCC	G3	2a	0
P16L_0315	M	59	yes	SCC	G2	2a	1
P16L_0316	M	63	yes	ADC	G3	2	0
P16L_0317	M	74	yes	SCC	G3	2a	0
P16L_0318	M	74	yes	ADC	G2	1b	0
P16L_0319	F	49	yes	ADC	G2	1a	2
P16L_0320	M	77	yes	SCC	G3	2b	1
P16L_0321	M	69	yes	ADC	G3	1b	0
P16L_0322	M	54	yes	ADC	G3	2a	0
P16L_0323	M	70	no	ADC	G3	4	0
P16L_0324	M	73	no	ADC	G3	3	2
P16L_0325	M	72	yes	ADC	G2	1b	0
P16L_0326	M	69	yes	SCC	G3	2b	0
P16L_0327	M	60	yes	ADC	G3	2a	0
P16L_0328	M	64	yes	SCC	G3	4	0
P16L_0329	F	67	yes	ADC	G3	2a	1
P16L_0330	M	60	no	ADC	G2	1b	0
P16L_0331	M	69	yes	SCC	G3	2a	1
P16L_0332	F	54	yes	ADC	G2	3	1
P16L_0333	F	64	yes	ADC	G1	2b	0
P16L_0334	F	58	yes	ADC	G1	1a	0
P16L_0335	F	77	yes	ADC	G2	1b	0
P16L_0336	M	61	no	ADC	G3	2a	1
P16L_0337	F	77	yes	SCC	G2	1b	0
P16L_0338	F	54	yes	ADC	G3	1b	0
P16L_0339	M	64	yes	ADC	G2	1a	1
P16L_0340	F	72	yes	ADC	G3	1a	0
P16L_0341	M	75	yes	SCC	G3	2b	0
P16L_0342	M	75	yes	ADC	G2	1b	0
P16L_0343	M	57	yes	SCC	G2	2b	0
P16L_0344	F	60	yes	ADC	G2	3	0
P16L_0345	M	73	no	ADC	G2	2b	1
P16L_0346	M	60	yes	ADC	G3	2b	0
P16L_0347	M	71	yes	ADC	G2	4	2
P16L_0348	M	51	yes	SCC	G3	2a	1
P16L_0349	M	68	yes	ADC	G3	2b	0
P16L_0350	M	78	yes	ADC	G2	2a	0
P16L_0351	M	73	yes	ADC	G2	2a	0
P16L_0352	F	55	yes	ADC	G2	1a	0
P16L_0353	F	66	yes	ADC	G2	1b	0
P16L_0354	F	54	yes	ADC	G2	1b	0
P16L_0355	M	62	no	ADC	G2	1b	0
P16L_0356	M	66	yes	ADC	G2	1a	0
P16L_0357	M	84	yes	LCC	G4	1b	0
P16L_0358	M	79	no	ADC	G2	1b	0
P16L_0359	F	72	yes	ADC	G2	1a	1
P16L_0360	F	59	no	ADC	G3	1b	1
P16L_0361	M	61	no	ADC	G2	1a	0
P16L_0362	M	68	no	SCC	G1	3	0
P16L_0363	M	61	yes	ADC	G3	3	2
P16L_0364	M	66	yes	ADC	G3	1a	0
P16L_0365	M	63	yes	ADC	G3	3	2
P16L_0366	M	69	yes	SCC	G2	2a	0
P16L_0367	M	77	yes	SCC	G3	1a	0
P16L_0368	F	41	no	ADC	G1	2a	0
P16L_0369	F	59	yes	ADC	G3	2a	1
P16L_0370	F	67	no	ADC	G2	2a	2
P16L_0371	M	67	yes	ADC	G2	2a	1
P16L_0372	M	78	yes	ADC	G3	2a	1
P16L_0373	F	71	yes	ADC	G3	2a	1
P16L_0374	M	71	yes	ADC	G2	1a	0
P16L_0375	F	60	yes	ADC	G2	3	1
P16L_0376	F	63	yes	ADC	G2	1a	0
P16L_0377	F	71	yes	ADC	G2	2a	0
P16L_0378	M	76	yes	SCC	G2	2a	0
P16L_0379	M	58	yes	SCC	G3	2b	1
P16L_0380	M	67	yes	ADC	G2	2a	1
P16L_0381	M	64	no	ADC	G2	1b	0
P16L_0382	F	73	yes	SCC	G3	2a	0
P16L_0383	M	77	yes	ADC	G3	1a	0
P16L_0384	M	48	-	TC	G1	-	-
P16L_0385	F	48	-	TC	G1	-	-
P16L_0386	F	53	-	TC	G1	-	-
P16L_0387	F	63	-	TC	G1	-	-
P16L_0388	F	20	no	TC	G1	-	-
P16L_0389	M	68	-	TC	G1	-	-
P16L_0390	F	74	-	TC	G1	-	-
P16L_0391	F	77	-	TC	G1	-	-
P16L_0392	M	57	-	TC	G1	-	-
P16L_0393	F	74	-	TC	G1	-	-
P16L_0394	F	60	-	TC	G1	-	-
P16L_0395	M	47	-	TC	G1	-	-
P16L_0396	F	69	-	TC	G1	-	-
P16L_0397	F	30	-	TC	G1	-	-
P16L_0398	F	57	-	TC	G1	-	-
P16L_0399	M	68	-	TC	G1	-	-
P16L_0400	F	24	-	TC	G1	-	-
P16L_0401	F	24	-	TC	G1	-	-
P16L_0402	F	66	-	TC	G1	-	-
P16L_0403	M	58	-	TC	G1	-	-
P16L_0404	F	73	-	TC	G1	-	-
P16L_0405	F	61	-	TC	G1	-	-
P16L_0406	F	51	-	TC	G1	-	-
P16L_0407	F	67	-	TC	G1	-	-
P16L_0408	F	78	-	TC	G1	-	-
P16L_0409	F	82	-	TC	G1	-	-
P16L_0410	F	60	-	TC	G1	-	-
P16L_0411	F	78	-	TC	G1	-	-
P16L_0412	F	60	-	TC	G1	-	-
P16L_0413	F	73	-	TC	G1	-	-
P16L_0414	F	43	-	TC	G1	-	-
P16L_0415	M	73	-	TC	G1	-	-
P16L_0416	F	67	-	TC	G1	-	-
P16L_0417	M	31	-	TC	G1	-	-
P16L_0418	F	80	-	TC	G1	-	-
P16L_0419	F	67	-	TC	G1	-	-
P16L_0420	F	59	-	TC	G1	-	-
P16L_0421	F	69	-	TC	G1	-	-
P16L_0422	F	28	-	TC	G1	-	-
P16L_0423	M	45	-	TC	G1	-	-
P16L_0424	F	58	-	TC	G1	-	-
P16L_0425	F	51	-	TC	G1	-	-
P16L_0426	F	35	-	TC	G1	-	-
P16L_0427	F	62	-	TC	G1	-	-
P16L_0428	F	32	-	TC	G1	-	-
P16L_0429	F	56	-	TC	G1	-	-
P16L_0430	M	29	no	TC	G1	-	-
P16L_0431	M	61	-	SCLC	G4	-	-
P16L_0432	M	64	-	SCLC	G4	-	-
P16L_0433	F	60	-	SCLC	G4	-	-
P16L_0434	M	71	-	SCLC	G4	-	-
P16L_0435	F	60	-	SCLC	G4	-	-
P16L_0436	M	53	-	SCLC	G4	-	-
P16L_0437	F	72	yes	SCLC	G4	-	-
P16L_0438	F	66	-	LNEC	G4	-	-
P16L_0439	F	61	-	LNEC	G4	-	-
P16L_0440	M	64	-	LNEC	G4	-	-
P16L_0441	M	54	-	LNEC	G4	-	-
P16L_0442	F	56	-	LNEC	G4	-	-
P16L_0443	M	56	-	LNEC	G4	-	-
P16L_0444	M	66	-	LNEC	G4	-	-
P16L_0445	M	49	-	LNEC	G4	-	-
P16L_0446	M	75	-	LNEC	G4	-	-
P16L_0447	F	57	-	LNEC	G4	-	-
P16L_0448	M	76	-	LNEC	G4	-	-
P16L_0449	M	67	-	LNEC	G4	-	-
P16L_0450	M	49	-	LNEC	G4	-	-
P16L_0451	M	64	-	LNEC	G4	-	-
P16L_0452	F	66	-	LNEC	G4	-	-
P16L_0453	F	57	-	LNEC	G4	-	-
P16L_0454	F	61	-	AC	G2	-	-
P16L_0455	F	67	-	AC	G2	-	-
P16L_0456	M	72	-	AC	G2	-	-
P16L_0457	M	53	-	AC	G2	-	-
P16L_0458	F	39	-	AC	G2	-	-
P16L_0459	M	59	-	AC	G2	-	-
P16L_0460	F	18	-	AC	G2	-	-
P16L_0461	F	37	-	AC	G2	-	-
P16L_0462	M	63	-	AC	G2	-	-
P16L_0463	M	64	-	AC	G2	-	-
P16L_0464	M	45	-	AC	G2	-	-
P16L_0465	M	55	-	AC	G2	-	-
P16L_0466	M	60	-	LNEC	G4	-	-
P16L_0467	M	70	yes	LNEC	G4	1a	0
P16L_0468	M	61	yes	LNEC	G4	1a	0
P16L_0469	M	73	-	LNEC	G4	1b	0
P16L_0470	M	63	-	LNEC	G4	2a	1
P16L_0471	M	71	yes	LNEC	G4	2a	1
P16L_0472	M	76	yes	LNEC	G4	2a	0
P16L_0473	M	63	yes	LNEC	G4	2a	2
P16L_0474	M	62	yes	LNEC	G4	1a	0
P16L_0475	M	79	-	SCLC	G4	-	-
P16L_0476	F	66	-	SCLC	G4	-	-
P16L_0477	M	63	-	SCLC	G4	1b	1
P16L_0478	M	59	-	SCLC	G4	1a	1
P16L_0479	M	63	yes	SCLC	G4	1a	0
P16L_0480	M	65	-	LNEC	G4	-	-
P16L_0481	M	83	yes	LNEC	G4	-	-
P16L_0482	F	80	-	LNEC	G4	-	-
P16L_0483	M	48	-	SCLC	G4	-	-
P16L_0484	F	75	-	SCLC	G4	-	-
P16L_0485	M	74	-	SCLC	G4	-	-
P16L_0486	M	70	-	SCLC	G4	-	-
P16L_0487	M	78	-	SCLC	G4	-	-
P16L_0488	F	78	-	SCLC	G4	-	-
P16L_0489	M	66	-	SCLC	G4	-	-
P16L_0490	M	74	-	SCLC	G4	-	-
P16L_0491	F	58	yes	SCLC	G4	-	-
P16L_0492	F	67	-	SCLC	G4	-	-
P16L_0493	F	62	-	SCLC	G4	-	-
P16L_0494	M	66	yes	SCLC	G4	-	-
P16L_0495	F	81	no	SCLC	G4	-	-
P16L_0496	F	52	no	SCLC	G4	-	-
P16L_0497	F	59	-	SCLC	G4	-	-
P16L_0498	M	72	yes	SCLC	G4	-	-
P16L_0499	F	74	-	SCLC	G4	-	-
P16L_0500	M	80	-	SCLC	G4	-	-
P16L_0501	M	74	yes	SCLC	G4	-	-
P16L_0502	M	76	-	SCLC	G4	-	-
