# Supplementary material for: The Contrasting Role of p16Ink4A Patterns of Expression in Neuroendocrine and Non-Neuroendocrine Lung Tumors: A Comprehensive Analysis with Clinicopathologic and Molecular Correlations
Source: PLoS One. 2015 Dec 16;10(12):e0144923. doi: 10.1371/journal.pone.0144923 (PMC4684221; doi:10.1371/journal.pone.0144923)
Supplement: S2 Table — Highlighted in bold the cases displaying diffuse p16Ink4A staining patterns. (XLSX) [file pone.0144923.s004.xlsx]

## Sheet: Supplemental Digital Content 2
ID	Gender	Smoker	Age	Histotype	Grade	p16Ink4A status	Somatic mutations	Outcome (follow-up months)
P16L_0243	female	yes	54	ADC	3	Negative	EGFR Ex21 mutation	Died of disease (14)
P16L_0261	female	yes	59	ADC	2	Diffuse	EGFR Ex21 mutation	Alive with no evidence of disease (13)
P16L_0366	male	yes	69	SCC	2	Negative	EGFR Ex21 mutation	Died of disease (6)
P16L_0370	female	no	67	ADC	2	Negative	EGFR Ex21 mutation	Died of disease (26)
P16L_0018	female	yes	66	ADC	2	Negative	EGFR Ex19 deletion	Alive with no evidence of disease (68)
P16L_0233	female	no	61	ADC	2	Negative	EGFR Ex19 deletion	Died of disease (28)
P16L_0353	female	yes	66	ADC	2	Negative	EGFR Ex19 deletion	Died of disease (8)
P16L_0355	male	no	62	ADC	2	Diffuse	EGFR Ex19 deletion	Alive with no evidence of disease (38)
P16L_0365	male	yes	63	ADC	3	Heterogeneous	EGFR Ex19 deletion	Died of disease (4)
P16L_0110	male	no	44	ADC	2	Negative	ALK-EML4 fusion	Died of disease (43)
P16L_0111	male	yes	60	ADC	1	Diffuse	ALK-EML4 fusion	Alive with no evidence of disease (53)
P16L_0126	male	yes	76	SCC	2	Negative	ALK-EML4 fusion	Died of disease (35)
P16L_0127	male	yes	73	SCC	2	Diffuse	ALK-EML4 fusion	Alive with no evidence of disease (33)
P16L_0133	male	yes	63	SCC	3	Negative	ALK-EML4 fusion	Died of disease (40)
P16L_0217	male	no	47	ADC	2	Negative	ALK-EML4 fusion	Died of disease (19)
P16L_0257	female	yes	44	ADC	2	Negative	ALK-EML4 fusion	Died of disease (22)
P16L_0311	male	yes	66	ADC	3	Negative	ALK-EML4 fusion	Died of disease (5)
